# Supplementary material for: Emulating Hyperspectral and Narrow-Band Imaging for Deep-Learning-Driven Gastrointestinal Disorder Detection in Wireless Capsule Endoscopy
Source: Bioengineering (Basel). 2025 Sep 4;12(9):953. doi: 10.3390/bioengineering12090953 (PMC12467974; doi:10.3390/bioengineering12090953)
Supplement: Supplementary file 1 [file bioengineering-12-00953-s001.zip]

Archive with 1 entries (1 files):
- bioengineering-3775991-supplementary.pdf
